# Supplementary material for: Effectiveness of Physical and Therapy Interventions for Non-ICU Hospitalized Pneumonia Patients: A Systematic Review of Randomized Controlled Trials
Source: Healthcare (Basel). 2025 Jun 16;13(12):1444. doi: 10.3390/healthcare13121444 (PMC12193386; doi:10.3390/healthcare13121444)
Supplement: Supplementary file 1 [file healthcare-13-01444-s001.zip]

Archive with 1 entries (1 files):
- healthcare-3683282-supplementary.pdf
